# Supplementary material for: Control of Skeletal Muscle Atrophy Associated to Cancer or Corticosteroids by Ceramide Kinase
Source: Cancers (Basel). 2021 Jun 30;13(13):3285. doi: 10.3390/cancers13133285 (PMC8269416; doi:10.3390/cancers13133285)
Supplement: Supplementary file 1 [file cancers-13-03285-s001.zip]

Archive with 1 entries (1 files):
- cancers-1244370-supplementary.pdf
